# Supplementary material for: Do multiple experimenters improve the reproducibility of animal studies?
Source: PLoS Biol. 2022 May 5;20(5):e3001564. doi: 10.1371/journal.pbio.3001564 (PMC9070896; doi:10.1371/journal.pbio.3001564)
Supplement: S1 Table — (XLSX) [file pbio.3001564.s004.xlsx]

## Sheet: Tabelle1
		Lab A (University of Bern)	Lab B (University of Münster)	Lab C (University of Osnabrück)
Animals & Housing Conditions	Housing room
	light-dark cycle	12/12 light-dark cycle; lights off at 9 a.m.	12/12 light-dark cycle; lights off at 9 a.m.	12/12 light-dark cycle; lights off at 10 a.m.
	humidity	41-44 %	~ 50 %	55 % +/- 10 %
	temperature	~ 22°C	~ 22°C	22°C +/- 1°C
	type of housing facility	conventional, open cages on racks	conventional, open cages on racks	conventional, open cages on racks in SPF barrier
	Housing cages and handling
	cage size	Type 3 (42.5 cm x 27.6 cm x 15.3 cm)	Type 3 (38 cm x 22 cm x 15 cm)	Type 2-L (36.5 cm x 20.7 cm x 14 cm)
	bedding material	wood chips	wood chips (Tierwohl, J. Reckhorn GmbH & Co.KG, Germany)	wood chips
	enrichment (e.g. nesting material, house, tunnel etc.)	shredded paper (Sizzle Pet), cardboard tunnel, red plastic mouse house	red MouseHouse (Tecniplast, Germany), tissue paper, wooden stick	wood wool
	food type and availability	ad libitum	Altromin 1324 (Altromin Spezialfutter GmbH & Co. KG, Germany); ad libitum	Altromin 1328, ad libitum
	Cage cleaning routine	weekly, during dark phase (between 9:30 -11:00 a.m.)	weekly, during dark phase	weekly, during light phase
	who handled the animals prior to the experimental phase? (i.e. experimenter or other person)	other person	experimenter (Exp A-C), other person (Exp D)	other person (animal care taker)
	Handling	tunnel for cage changes, and for transfer from home cage to transport cage. Tail handling for placing the animal to the test apparatus.	tail	tail
	identification method	ear tattoo + fur mark before testing	earcut	earcut
Experimental test procedures	Body weight
	separate room / housing room	housing room	housing room	housing room (Exp A + D), separate room (Exp B + C)
	scale	Kern digital, max 6kg, resolution 0.1g	Kern CM 150-1N, max 150g, resolution 0.1g	Ohaus NV621
	Elevated Plus Maze test
	Basic features of the apparatus	polycarbonate with infrared (850 nm) backlit floors. Walls were dark grey and backlit floors were white. Each arm was 30 cm in length and 6 cm wide, with walls 15 cm high. The center square was 6 × 6 cm.	arms: 30 cm × 5 cm, centre: 5 cm × 5 cm, walls were 20 cm high, EPM was elevated 50 cm above the ground	arms 30 cm x 5 cm, centre 5 cm x 5 cm, walls 15 cm high, elevated 40 cm above the ground
	separate room / housing room	separate testing room	separate testing room	separate testing room
	lighting condition	120 lux	dim light; 25 lux in centre zone	130 lux on open arms
	cleaning between mice (e.g. 70% ethanol, water etc.)	70% ethanol	70% ethanol	70% ethanol
	experimenter inside/outside room	inside	outside of the testing room	inside, behind curtain
	Tracking Software	Noldus Ethovision	ANY-maze	ANY-maze
	Dark Light test
	Basic features of the apparatus	Apparatus was made from Type 3 cage, and the polycarbonate dark grey separation between the dark and light compartment. Dark compartment was painted black on the outside of the cage. Dimensions were 28 x 27 cm for the light compartment and 14 x 27 cm for the dark compartment. The two compartments were separated by the sliding door.	38 cm x 22 cm x 15 cm (Makrolon Type 3 cage), divided into a dark (12 cm x 22 cm) and light compartment (26 cm x 22 cm), both compartments were connected via a sliding door (10 cm x 4 cm)	dark zone: 15 x 20 cm, light zone: 30 x 20 cm, connected by a short tunnel
	separate room / housing room	separate testing room	separate testing room	separate testing room
	lighting condition	120 lux	dim light, approx. 40 lux in light compartment	650 lux in light compartment
	cleaning between mice (e.g. 70% ethanol, water etc.)	70% ethanol	70% ethanol	70% ethanol
	experimenter inside/outside room	inside	outside of the testing room	inside, behind curtain
	Tracking Software	Noldus Ethovision	ANY-maze	ANY-maze
	Open Field test
	Basic features of the apparatus	polycarbonate with dimensions 45 × 45 × 45 cm with infrared (850 nm) backlit floors. Walls were dark grey and floor was white.	square arena (80 cm × 80 cm) surrounded by 40 cm high walls, centre zone was a 40 cm x 40 cm area located in 20 cm distance from all walls	round, 60 cm diameter, hard plastic
	separate room / housing room	separate testing room	separate testing room	separate testing room
	lighting condition	120 lux	dim light; 35 lux	approx. 15-20 lux
	cleaning between mice (e.g. 70% ethanol, water etc.)	70% ethanol	70% ethanol	70% ethanol
	experimenter inside/outside room	inside	outside of the testing room	inside, behind curtain
	Tracking Software	Noldus Ethovision	ANY-maze	ANY-maze
	Notes			inner "centre" zone 30 cm diameter
	FCMs
	Basic features of the collecting cage	Type 2 cage (27 x 21.5 x 14 cm), with bedding, cardboard tunnel, food and water	Type 3 cage (divided in 2 halfs, 38 cm x 11 cm x 15 cm), bedding material (Tierwohl), red MouseHouse, tissue paper, wooden stick	Type 2 cage (26.7 cm x 20.7 cm x 14 cm), normal bedding
	separate room / housing room	housing room	housing room	housing room
	lighting condition	dim red light, which was on continuously.	red light (if light was used)	red light
	Notes	red light in housing room was always on, in dark and light phase.
	Novel Cage test
	Basic features apparatus	Type 3 cage, same dimensions as for housing	Type 3 cage (38 cm x 22 cm x 15 cm), filled with 1 Litre bedding material (Tierwohl)	Type 2-L cage
	separate room / housing room	housing room	housing room	housing room
	lighting condition	red light	red light	red light
	cleaning between mice (e.g. 70% ethanol, water etc.)	70% ethanol	70% ethanol	70% ethanol
	Nest test
	Basic features nestlet	Ancare, Nestlet NES3600	Ancare, Nestlet NES3600	Ancare, Nestlet NES3600
	separate room / housing room	housing room	housing room	housing room
	additional enrichment items inside the cage during Nest test	none	wooden stick	none
