# Supplementary material for: Do multiple experimenters improve the reproducibility of animal studies?
Source: PLoS Biol. 2022 May 5;20(5):e3001564. doi: 10.1371/journal.pbio.3001564 (PMC9070896; doi:10.1371/journal.pbio.3001564)
Supplement: S3 Table — Listed are the randomly chosen combination for the main analysis (Combination 0) and 10 alternative combinations. In each lab, the allocation process consisted of the following steps. First, all mice tested by one randomly chosen experimenter (Exp A—Exp D) were assigned to be part of the standardised design. Second, the remaining 3 experimenters in each lab were assigned to be part of the heterogenised design and one block of mice (B1 –B3) from each experimenter was pseudo-randomly selected for the heterogenised experiment in each lab. This was done in a way that in each heterogenised experiment, all 3 blocks were represented. Please note, due to the loss of animals, the datasets generated by Exp A and B in Lab C were only used for the heterogenised design in a restricted way. In detail, block B3 from Exp A and B2 from Exp B were excluded from the selection process. (XLSX) [file pbio.3001564.s006.xlsx]

## Sheet: Tabelle1
	Standardised design			Heterogenised design
	Lab A	Lab B	Lab C	Lab A	Lab B	Lab C
Combination 0	Exp A	Exp B	Exp C	Exp B B2, Exp C B1, Exp D B3	Exp A B3, Exp C B1, Exp D B2	Exp A B2, Exp B B3, Exp D B1
Combination 1	Exp C	Exp C	Exp D	Exp A B1, Exp B B3, Exp D B2	Exp A B3, Exp B B2, Exp D B1	Exp A B1, Exp B B3, Exp C B2
Combination 2	Exp D	Exp A	Exp D	Exp A B3, Exp B B2, Exp C B1	Exp B B1, Exp C B2, Exp D B3	Exp A B2, Exp B B1, Exp C B3
Combination 3	Exp C	Exp D	Exp D	Exp A B1, Exp B B2, Exp D B3	Exp A B1, Exp B B2, Exp C B3	Exp A B1, Exp B B3, Exp C B2
Combination 4	Exp B	Exp B	Exp D	Exp A B3, Exp C B2, Exp D B1	Exp A B2, Exp C B3, Exp D B1	Exp A B1, Exp B B3, Exp C B2
Combination 5	Exp D	Exp A	Exp C	Exp A B2, Exp B B3, Exp C B1	Exp B B1, Exp C B3, Exp D B2	Exp A B1, Exp B B3, Exp D B2
Combination 6	Exp B	Exp A	Exp C	Exp A B1, Exp C B3, Exp D B2	Exp B B3, Exp C B1, Exp D B2	Exp A B2, Exp B B3, Exp D B1
Combination 7	Exp C	Exp A	Exp D	Exp A B3, Exp B B2, Exp D B1	Exp B B1, Exp C B2, Exp D B3	Exp A B1, Exp B B3, Exp C B2
Combination 8	Exp A	Exp C	Exp D	Exp B B1, Exp C B3, Exp D B2	Exp A B3, Exp B B1, Exp D B2	Exp A B2, Exp B B1, Exp C B3
Combination 9	Exp C	Exp B	Exp D	Exp A B3, Exp B B2, Exp D B1	Exp A B3, Exp C B1, Exp D B2	Exp A B2, Exp B B1, Exp C B3
Combination 10	Exp D	Exp D	Exp C	Exp A B1, Exp B B2, Exp C B3	Exp A B1, Exp B B3, Exp C B2	Exp A B1, Exp B B3, Exp D B2
