# Supplementary material for: Do multiple experimenters improve the reproducibility of animal studies?
Source: PLoS Biol. 2022 May 5;20(5):e3001564. doi: 10.1371/journal.pbio.3001564 (PMC9070896; doi:10.1371/journal.pbio.3001564)
Supplement: S4 Table — Transformations: log = log10 (y-1), sqrt = square root, asin = arcsine (sqrt (y/100)). (XLSX) [file pbio.3001564.s007.xlsx]

## Sheet: Tabelle1
Outcome measure	Transformation
	Comb 0	Comb 1	Comb 2	Comb 3	Comb 4	Comb 5	Comb 6	Comb 7	Comb 8	Comb 9	Comb 10
Elevated Plus Maze test
Relative open arm entries
Head dips (#)	sqrt	sqrt		sqrt		sqrt				sqrt
Stretched postures (#)		sqrt	sqrt	sqrt	sqrt			sqrt	log	sqrt	asin
Dark Light test
Light compartment time (s)
Open Field test
Centre time (s)	sqrt	sqrt	sqrt	sqrt	sqrt	sqrt	sqrt	sqrt	sqrt	sqrt	sqrt
Faecal samples
Corticosterone metabolite concentration (ng/0.05g)	log	log	log	log	sqrt	log	log	log	log	log	log
Novel Cage test
Rearing (#)
Body weight
Weight gain during test phase (g)
Nest test
5h Score				sqrt				sqrt		log
24h Score
