# Supplementary material for: Do multiple experimenters improve the reproducibility of animal studies?
Source: PLoS Biol. 2022 May 5;20(5):e3001564. doi: 10.1371/journal.pbio.3001564 (PMC9070896; doi:10.1371/journal.pbio.3001564)
Supplement: S5 Table — Presented are χ2- and p-values for the main effect of strain, laboratory, and the strain-by-laboratory interaction for all 10 selected outcome measures. Bold p-values indicate significant effects. Transformations (Transf): log = log10 (y-1), sqrt = square root. LMM, linear mixed model. (XLSX) [file pbio.3001564.s008.xlsx]

## Sheet: Tabelle1
		LMM output standardised design						LMM output heterogenised design
Outcome measure		Strain effect		Laboratory effect		Strain x laboratory		Strain effect		Laboratory effect		Strain x laboratory
	Transf	Chisq (χ²)	p-value	Chisq (χ²)	p-value	Chisq (χ²)	p-value	Chisq (χ²)	p-value	Chisq (χ²)	p-value	Chisq (χ²)	p-value
Elevated Plus Maze test
Relative open arm entries		0.938084	0.332771	1.42e-14	1	0.170308	0.679839	0.0275868	0.868084	8.09881	0.00442942	1.42109e-14	1
Head dips (#)	sqrt	14.8595	<0.001	0.00639036	0.936285	5.72261	0.0167478	20.0408	<0.001	2.84e-14	1	8.52651e-14	1
Stretched postures (#)		11.7236	<0.001	15.5247	<0.001	2.27374e-13	1	0.836444	0.360416	1.12117	0.289667	2.80618	0.0939015
Dark Light test
Light compartment time (s)		25.0761	<0.001	0.823311	0.364214	2.0846	0.148791	20.941	<0.001	3.1096	0.0778322	0.00587804	0.938887
Open Field test
Centre time (s)	sqrt	14.2968	<0.001	0	1	6.11485	0.0134051	6.93617	0.00844699	0	1	4.48388	0.034216
Faecal samples
Corticosterone metabolite concentration (ng/0.05g)	log	31.0643	<0.001	0	1	1.42109e-14	1	37.482	<0.001	2.84e-14	1	0.0202456	0.886853
Novel Cage test
Rearing (#)		0.706597	0.400576	6.6712	0.00979832	10.9879	<0.001	0.706302	0.400674	0.177758	0.673307	3.71659	0.0538743
Body weight
Weight gain during test phase (g)		9.48995	0.002066	1.44624	0.229132	0.597685	0.439463	4.37123	0.0365506	5.68e-14	1	0	1
Nest test
5h Score		3.58916	0.0581576	4.02523	0.0448246	0.630548	0.427154	12.3674	<0.001	0	1	2.66818	0.102373
24h Score		11.4679	<0.001	0.231194	0.63064	0	1	2.28057	0.131004	0.466665	0.494526	0.0229533	0.879579
