# Supplementary material for: Do multiple experimenters improve the reproducibility of animal studies?
Source: PLoS Biol. 2022 May 5;20(5):e3001564. doi: 10.1371/journal.pbio.3001564 (PMC9070896; doi:10.1371/journal.pbio.3001564)
Supplement: S6 Table — Presented are V- and p-values for the pairwise comparison of the strain-by-laboratory interaction, the Pc, and the Pa between both designs (n = 10, one-tailed). Bold p-values indicate significant differences between both designs. Shown is the output of the Wilcoxon signed-rank test for the main analysis (Comb 0) and for 10 alternative allocations of the experimenters to the designs (Comb 1 –Comb 10). Pa, proportion of accurate results; Pc, coverage probability. (XLSX) [file pbio.3001564.s009.xlsx]

## Sheet: Tabelle1
	Statistical details of the Wilcoxon signed-rank test comparing standardised and heterogenised design
	Comb 0		Comb 1		Comb 2		Comb 3		Comb 4		Comb 5		Comb 6		Comb 7		Comb 8		Comb 9		Comb 10
	V	p-value	V	p-value	V	p-value	V	p-value	V	p-value	V	p-value	V	p-value	V	p-value	V	p-value	V	p-value	V	p-value
Strain x laboratory interaction	22	0.31	26	0.361	24	0.453	9	0.062	28	0.5	22	0.5	14	0.312	16	0.4	11	0.096	25	0.406	9	0.032
Coverage probability (Pc)	6	0.392	7.5	0.23075	10	0.5	2	0.085	13	0.085	4	0.425	5	0.5	6	0.42505	6	0.18705	3	0.5	0	0.0868
Proportion of accurate results (Pa)	1.5	0.135	24.5	0.1972	4	0.101	12	0.399	26	0.36	10	0.27525	3.5	0.1715	13.5	0.5	12	0.21835	17.5	0.30245	6.5	0.0606
