# Supplementary material for: Do multiple experimenters improve the reproducibility of animal studies?
Source: PLoS Biol. 2022 May 5;20(5):e3001564. doi: 10.1371/journal.pbio.3001564 (PMC9070896; doi:10.1371/journal.pbio.3001564)
Supplement: S7 Table — Presented are point estimates of the component of variance analysis on the full data set for all 10 selected outcome measures. For the random factors in the LMM also confidence intervals (CI95) of the point estimates are presented in square brackets. Please note: confidence intervals were limited to the maximum possible range (i.e., [0,1]). LMM, linear mixed model. (XLSX) [file pbio.3001564.s010.xlsx]

## Sheet: Tabelle1
	Proportion of variance attributable to different sources of variation
Outcome measure	fixed factor	random factors
	Strain	Laboratory	Experimenter	Strain x Lab	Strain x Exp	Block	Block x Strain	Cage	Residuals
Elevated Plus Maze test
Relative open arm entries	0.0332862	0.14 [0, 0.92]	0.00 [0, 0.06]	0.01 [0, 0.15]	0.00 [0, 0.07]	0.07 [0, 0.2]	0.00 [0, 0.13]	0.02 [0, 0.14]	0.72 [0.58, 0.88]
Head dips (#)	0.33137	0.00 [0, 0.24]	0.00 [0, 0.07]	0.09 [0, 0,27]	0.04 [0, 0.13]	0.02 [0, 0.09]	0.00 [0, 0.06]	0.00 [0, 0.06]	0.53 [0.44, 0.64]
Stretched postures (#)	0.00633427	0.60 [0.05, 1]	0.21 [0.08, 0.67]	0.03 [0, 0.24]	0.04 [0.01, 0.12]	0.00 [0, 0.01]	0.00 [0, 0.02]	0.01 [0, 0.03]	0.1 [0.08, 0.13]
Dark Light test
Light compartment time (s)	0.274413	0.41 [0, 1]	0.03 [0, 0.07]	0.04 [0, 0.15]	0.01 [0, 0.04]	0.00 [0, 0.02]	0.00 [0, 0]	0.00 [0, 0]	0.25 [0.2, 0.29]
Open Field test
Centre time (s)	0.262361	0.00 [0, 0.35]	0.01 [0, 0.09]	0.27 [0.06, 0.76]	0.02 [0, 0.09]	0.03 [0, 0.11]	0.00 [0, 0.07]	0.00 [0, 0.06]	0.41 [0.34, 0.49]
Faecal samples
Corticosterone metabolite concentration (ng/0.05g)	0.565794	0.13 [0.01, 0.8]	0.03 [0, 0.12]	0.00 [0, 0.02]	0.00 [0, 0.02]	0.01 [0, 0.05]	0.01 [0, 0.05]	0.02 [0, 0.08]	0.24 [0.19, 0.31]
Novel Cage test
Rearing (#)	0.00802864	0.06 [0, 1]	0.17 [0, 0.62]	0.28 [0.01, 1]	0.1 [0.02, 0.35]	0.00 [0, 0.03]	0.00 [0, 0.04]	0.04 [0, 0.12]	0.34 [0.27, 0.43]
Body weight
Weight gain during test phase (g)	0.106596	0.00 [0, 0.1]	0.08 [0, 0.29]	0.00 [0, 0,07]	0.03 [0, 0.18]	0.09 [0, 0.26]	0.00 [0, 0.19]	0.17 [0.04, 0.32]	0.53 [0.42, 0.66]
Nest test
5h Score	0.0867788	0.00 [0, 0.59]	0.06 [0, 0.27]	0.26 [0.04, 0.76]	0.00 [0, 0.09]	0.00 [0, 0.15]	0.03 [0, 0.21]		0.55 [0.41, 0.75]
24h Score	0.0671712	0.2 [0, 1]	0.00 [0, 0.14]	0.04 [0, 0.43]	0.08 [0, 0.27]	0.00 [0, 0.1]	0.00 [0, 0.14]		0.61 [0.48, 0.8]
