# Supplementary material for: Do multiple experimenters improve the reproducibility of animal studies?
Source: PLoS Biol. 2022 May 5;20(5):e3001564. doi: 10.1371/journal.pbio.3001564 (PMC9070896; doi:10.1371/journal.pbio.3001564)
Supplement: S8 Table — Presented are F- and p-values for the main effect of strain, experimenter, and the strain-by-experimenter interaction for all 10 selected outcome measures. Bold p-values indicate significant effects. Transformations (Transf): log = log10 (y-1), sqrt = square root. LMM, linear mixed model. (XLSX) [file pbio.3001564.s011.xlsx]

## Sheet: Tabelle1
	LMM output
Outcome measure	Lab A							Lab B							Lab C
	Transf	Strain		Experimenter		Strain x Experimenter		Transf	Strain		Experimenter		Strain x Experimenter		Transf	Strain		Experimenter		Strain x Experimenter
		F-value	p-value	F-value	p-value	F-value	p-value		F-value	p-value	F-value	p-value	F-value	p-value		F-value	p-value	F-value	p-value	F-value	p-value
Elevated Plus Maze test
Relative open arm entries		5.38	0.023	0.22	0.882	1	0.398		0.86	0.356	0.9	0.484	2.32	0.081		9.94	0.002	0.58	0.649	0.31	0.821
Head dips (#)		219.08	<0.001	3.58	0.066	1	0.396		29.39	<0.001	1.26	0.293	1.66	0.182	sqrt	25.38	<0.001	0.49	0.697	1.66	0.184
Stretched postures (#)	sqrt	42.17	<0.001	40.53	<0.001	6.83	0.004	sqrt	6.59	0.021	75.53	<0.001	3.58	0.037	sqrt	5	0.028	13.56	0.002	3.12	0.031
Dark Light test
Light compartment time (s)	sqrt	154.21	<0.001	5.13	0.029	1.88	0.211		65.95	<0.001	0.73	0.539	0.78	0.51		87.51	<0.001	3.2	0.086	0.46	0.721
Open Field test
Centre time (s)	sqrt	266.42	<0.001	2.87	0.104	2.31	0.083	sqrt	1.04	0.309	1.91	0.133	2.11	0.105	sqrt	22.47	0.002	0.64	0.617	0.58	0.647
Faecal samples
Corticosterone metabolite concentration (ng/0.05g)	log	125.79	<0.001	5.19	0.028	0.46	0.718	log	403.32	<0.001	1.34	0.329	0.22	0.878	log	97.36	<0.001	0.56	0.651	0.87	0.476
Novel Cage test
Rearing (#)		48.39	<0.001	12.6	<0.001	3.19	0.027		4.79	0.031	23.93	<0.001	3.5	0.019		27.74	<0.001	3.93	0.012	5.18	0.003
Body weight
Weight gain during test phase (g)		25.62	<0.001	1.95	0.2	3.17	0.085		14.64	<0.001	4.34	0.04	0.24	0.867		2.26	0.155	1.87	0.18	0.81	0.511
Nest test
5h Score		0.78	0.392	2.28	0.119	0.18	0.91		32.03	<0.001	1.51	0.227	0.44	0.725		0.14	0.71	1.17	0.383	0.13	0.94
24h Score		1	0.332	0.42	0.743	4.42	0.019		19	<0.001	1.09	0.366	1.84	0.156		2.01	0.167	1.73	0.263	1.24	0.314
